# Supplementary material for: Oncostatin M Contributes to Airway Epithelial Cell Dysfunction in Chronic Rhinosinusitis with Nasal Polyps
Source: Int J Mol Sci. 2023 Mar 23;24(7):6094. doi: 10.3390/ijms24076094 (PMC10094365; doi:10.3390/ijms24076094)
Supplement: Supplementary file 1 [file ijms-24-06094-s001.zip]

Archive with 1 entries (1 files):
- ijms-1980163-supplementary.pdf
